# Supplementary material for: Microwave-Assisted Ionic Liquid-Catalyzed Selective Monoesterification of Alkylphosphonic Acids—An Experimental and a Theoretical Study
Source: Molecules. 2021 Aug 31;26(17):5303. doi: 10.3390/molecules26175303 (PMC8434145; doi:10.3390/molecules26175303)
Supplement: Supplementary file 1 [file molecules-26-05303-s001.zip]

Archive with 1 entries (1 files):
- molecules-1347178-supplementary.pdf
